# Supplementary material for: Development of a Combined Lipid-Based Nanoparticle Formulation for Enhanced siRNA Delivery to Vascular Endothelial Cells
Source: Pharmaceutics. 2022 Sep 29;14(10):2086. doi: 10.3390/pharmaceutics14102086 (PMC9609090; doi:10.3390/pharmaceutics14102086)
Supplement: Supplementary file 1 [file pharmaceutics-14-02086-s001.zip]

Archive with 1 entries (1 files):
- pharmaceutics-1931891-supplementary.pdf
